# Supplementary material for: In vivo effects of balanced, low molecular 6% and 10% hydroxyethyl starch compared with crystalloid volume replacement on the coagulation system in major pancreatic surgery—a sub-analysis of a prospective double-blinded, randomized controlled trial
Source: PLoS One. 2024 Jul 11;19(7):e0303165. doi: 10.1371/journal.pone.0303165 (PMC11239059; doi:10.1371/journal.pone.0303165)
Supplement: S1 Data — (XLSX) [file pone.0303165.s002.xlsx]

## Sheet: data
Patient	studysolution	ROTEM_ExTEM_CT_Baseline	ROTEM_ExTEM_CT_postop	ROTEM_ExTEM_CT_1_POD	ROTEM_ExTEM_MCF_Baseline	ROTEM_ExTEM_MCF_postop	ROTEM_ExTEM_MCF_1_POD	ROTEM_FibTEM_MCF_Baseline	ROTEM_FibTEM_MCF_postop	ROTEM_FibTEM_MCF_1_POD	aPTT_Baseline	aPTT_postop	aPTT_1_POD	PTR_Baseline	PTR_postop	PTR_1_POD	Fibrinogen_Baseline	Fibrinogen_postop	vWF_Ag_Baseline	vWF_Ag_postop	vWF_1_POD	vWF_Ristocetin_Baseline	vWF_Ristocetin_postop	vWF_Ristocetin_1_POD	Factor_VIII_Baseline	Factor_VIII_postop	Factor_VIII_1_POD	platelets_Baseline	platelets_postop	platelets_1_POD	bodytemperature_Baseline	bodytemperature_1_POD	cummulation_studysolution_postop	cummulation_basalinfusion_Sterofundin	cummulation_bloodloss	cummulative_PRBC_postop	cummulative_PRBC_1_POD	cummulative_FFP_postop	cummulative_FFP_1_POD	anesthesia_duration	surgery_duration	cummulation_HES_postop
1A001	Tetraspan 10	62	146	69	49	39	49	10	2	18	34	45.8	42.8	72	45	49	243	128	151		195	156		260	197	79	242	146	81	111	36.2	38	2250	2904	900	0	0	0	0	459	360	2250
1A002	Stero ISO	50	64	80	58	50	50	11	7	9	35.6	34.6	46.5	88	69	50	286	207	96	174	236	78	268	330	134	214	222	172		187	34.7	38.2	6000	2454	800	0	0	0	0	530	423	3000
1A003	Tetraspan 6	61	64	67	73	56	59	33	12	19	37.1	36.3	38.3	86	71	68	525	228	149	142	227	176		301	165	81	167	416	195	166	36	37.7	8500	2860	4200	1500	240	3000	520	695	620	3000
1A004	Stero ISO	55	62	76	66	55	57	26	13	16	34.4	31.9	32.8	89	67	67	459	249	147	152	271	184	253	448	224	229	216	299		213	35.9	37.1	6000	2843	2300	600	0	500	0	535	345	4000
1A005	Tetraspan 6	65	84	75	53	42	57	12	4	23	33.8	37.7	39.8	85	57	57	302	167	190	138	344	219	194	551	186	117	226	190	184	174	35.8	37	2250	2272	500	0	0	0	0	445	310	2250
1A006	Tetraspan 10	52	99	59	55	45	55	12	6	11	31.5	33.6	36.5	96	70	72	276	176	189		260	187	149	333	148	107	238	207	192	201	35.7	201	1750	2268	800	0	0	0	0	410	285	1750
1A007	Tetraspan 6	65	43	51	80	80	73	28	19	29	32.5	31.7	34.5	89	72	70	314	237	127	119	262	135	145	337	129	135	244	464		400	35.5	37.9	1750	2000	400	0	0	0	0	390	298	1750
1A009	Stero ISO	61	54	64	64	51	57	22	14	16	32.4	31.7	33.9	82	65	76	449	215	358	266	420	315	458	559	318	400	297	329	123	149	36.2	38.5	7250	2160	2000	900	240	150	520	389	320	4000
1A010	Tetraspan 10	55	196	78	65	28	55	58	5	22	31.7	44.7	59.8	85	51	47	305	135			214	186	112	297	232	84	176	210	29	122	35.3	37.7	2250	1696	1800	1200	240	250	520	464	355	2250
1A011	Stero ISO	82	69	73	69	65	61	28	32	17	34.3	33.7	41.1	85	75	54	438	316	153	141	240	153	200	238	194	158	250	270	329	219	35.5	36.8	2750	1700	400	0	0	0	0	450	270	2500
1A012	Tetraspan 6	70	115	60	70	50	61	26	6	14	33	47.7	49.8	91	47	48	445	171	203	109	308	188	131	364	253	120	281	374		205	35.1	37.7	6250	2125	1200	1200	0	0	0	495	380	3000
1A014	Tetraspan 6	47	68	60	63	58	80	42	3	13	31.1	41.1	47.3	84	51	52	263	166	149	115	304	200	166	329	124	94	174	160		176	36.4	37.6	2250	1917	750	0	0	0	0	385	330	2250
1A015	Tetraspan 10	56	87	65	67	55	72	24	4	24	40.2	52.1	43.1	75	44	57		162	222	104	361	196	118	475	190	81	328	273	196	255		37	2000	2324	900	0	0	0	0	389	325	2000
1A016	Stero ISO	67	53	55	68	67	67	24	21	29	38.7	33.6	42.7	81	82	68	377	310	83	106		87			110	124		186		149	35.5	37.5	5000	2490	1300	0	0	1000	0	419	358	4000
1A017	Tetraspan 6	47	54	43	72	57	65	39	11	14	32.7	38.5	38	101	77	65	442	198	201	139	304	200	190	355	181	105	221	248	204	209	35.6		3000	2380	700	0	0	0	0	525	455	3000
1A018	Tetraspan 10	64		59	65		61	17	10	16	31.3	38.3	39.1	106	86	77		185	101	116	228	121	166	266	130	134	247	253	193	149	35.1	36.8	5500	1628	1200	290	0	500	0	510	440	2000
1A020	Stero ISO	103	21	56	62	59	67	43	10	63	32.7	32	40.2	85	76	61	522	390	130	166		167	248		187	218		272		229	35.9		3750	2800	600	0	0	0	0	414	330	3750
1A021	Tetraspan 10	65	102	72	59	50	61	9	3	32	31.5	40.4	37.9	89	58	71	269	148	117	87		119	130	452	152	82	281	248		285	36.6	37.2	2500	3488	500	0	0	0	0	405	290	2500
1A023	Stero ISO	62	62	81	66	68	65	16	18	34		34.8	42.8		98	71		298	234	276	314	191	289	374	178	180	182	270	253	228	36.7	38	250	2380	200	0	0	0	0	385	305	250
1A024	Tetraspan 10	59	54		69	61		27	10		33.8	36.5	40.1	84	64	58	494	247	247	167	317	207	176	326	200	112	265	211	290	263		37	3250	1564	1800	600	0	600	0	419	330	3000
1A027	Stero ISO	8	39	51		59	57		12	14	30.1	31.7	40.2	100	87	66	275	232	133	147	250	151	155	324	110	111	146	169	121	119	35.2	37.7	2000	1800	800	0	0	1740	0	450	330	2000
1A028	Tetraspan 10	39	40	44	63	66	65	23	14	25	31.3	31.4	35.5	112	84	71	403	305	216	190	312	227	197	374	188	173	246	187	154	178	35.3		750	308	400	0	0	0	0	390	285	750
1A029	Tetraspan 6	17	27		68	9			28	25	27.1	34	33.3	98	65	76	390	177	263	188	348	233	217	371	399	165	262	176	80	97	36.2	37	3250	1703	2000	900	720	2100	780	425	310	3000
1A030	Stero ISO	50	52	68	68	62	58	21	15	16	29.5	31.8	38.3	101	89	73	336		163	195	412	147	23	335	199	117	220	328	143	101	36.4	36	4750	2690	1500	1000	0	4500	0	610	440	3000
1A032	Tetraspan 10	44		61	69		65	21		15	32.5	37.9	42.6	87	69	70	368	192	226	164	374	159	177	513	400	325	400	289	215	233	36	38	2750	1981	1200	1000	0	0	0	444	340	2750
1A033	Tetraspan 6	47	96	48	68	50	64	24	4	17	34.3	45.3	41.3	81	49	55	427	152	136	81	261	144	94	299	152	90	298	225	133	198	35.7	37.2	4750	1486	2000	600	0	1200	0	555	440	4000
1A034	Tetraspan 6	46	52	48	77	67	71	28	45	22	33.2	34.4	41.7	97	76	73	666	382	207	176	237	127	141	226	218	139	222	351	262	273	35.5	35.9	1750	1500	800	0	0	0	0	410	335	1750
1A035	Stero ISO	45	231	55	58	64	60	17	15	16	33.4	31.9	42.5	78	69	54	314	264	128	143	254	146	167	390	142	113	217	153	129	149	36.4	37	4750	1305	300	0	0	0	0	360	240	2500
1A036	Tetraspan 10	47	70	57	64	59	67		5	13	31.3	35.1	33	77	52	59	369	198	162	102	265	153	128	320	212	95	267	176	130	268	36.3	37	2500	2390	2500	0	0	0	0	414	285	2500
1A037	Stero ISO	59	40	45	71	70	72	22	19	22	32.8	32.9	35.1	116	96	80	455	335	244	237	420	201	272	578	177	140	364	297	259	268	36.1	37.8	3750	2200	1000	0	0	0	0	414	340	3000
1A038	Tetraspan 6	49	44	38	79	73	75	42	22	29	32.4	30.9	33.1	75	59	63	676	409	420	286	410	322	216	356	400	267	400	492	359	394	36		2000	1464	1000	300	0	0	0	365	285	2000
1A039	Tetraspan 10	45	79	53	61	51	60	16	7	12	29.1	32.5	38.7	100	67	56	346	164	103	93	174	126	120	229	142	153	181	176	162	141	36.3	37.8	2750	1700	800	0	0	0	0	410	300	2750
1A040	Tetraspan 10	46	45		75	66		25	11		38.7	36.8	39.4	94	74	59		249		70	144		73	155		64	116	352	269	274	36.1	37	2000	2593	600	0	0	1200	0	550	400	2000
1A041	Tetraspan 6	52		40	63		52	12	5	9	32.3	36.7	40.8	104	67	70	272	153	113	93	214	134	131	298	150	122	209	207	170	131	36	37.2	1750	1957	700	0	0	0	0	465	350	1750
1A042	Stero ISO	37	48	49	63	68	66	22	21	25	34.5	34.8	44.1	112	85	66	458	357	354	420	420	312	445	440	276	260	388	160	216	196	37.2	37.5	2250	2300	800	0	0	0	0	399	300	2250
1A043	Stero ISO	52			77			42	44		30.3	31.2	37.4	78	73	55	696		182	176	248	173	159	250	297	243	356	335	259	233	36.2	36.8	2750	1606	700	600	0	600	0	430	270	2500
1A044	Tetraspan 6	41	57	49	68	58	65	19	7	16	33.5	36.9	35	130	75	78	366	222	87	76	190	73	66	194	134	86	222	332	254	252	36.5	37.2	2500	2128	1700	300	0	900	0	505	305	2500
1B002	Stero ISO	64	55	42	65	71	63			71	30	28.1	33.8	119	100	87	408	362	138	234	305	130	245	357	189	294	353	292		269	35.7	36.8	2000	3175	1000	0	0	0	0	489	408	2000
1B003	Tetraspan 6	55	53	67	64	65	57	34	19	18	40.6	39.9	46.4	76	65	51	385		121	117	167	108	149	239	151	155		193		171	35.7	37.4	1000	2454	700	0	0	0	0	375	268	1000
1B005	Tetraspan 6	69	96	83	69	55	65	22	7	12	34.8	50.9	46	80	42	35	388	155	244	137	290	236	169	351	273	146	243	292		242	35.5	36.6	3750	2500	1500	0	0	0	0	504	400	3500
1B006	Stero ISO	52	57	66	56	56	61	19	14	18	32.9	34.7	40.5	84	72	55	313	247	147	165	221	190	147	364	183	189	79	136		146	35.9	37.5	1250	2209	800	0	0	0	0	475	375	1250
1B007	Tetraspan 6	84	64	62	61	49	51	39	6	15	32.3	35.1	33.5	94	72	67	330	155				110	93	280	180	82	258	251		183	36.4		1750	1500	300	0	0	0	0	400	305	1750
1B008	Stero ISO	73	53	63	63	55	49	19	21	4	37.6	38.1	44.9	91	75	59	352	231				155	139	174	157	155	163	278	268	176	35.6	37	6250	1317	700	0	0	0	0	360	250	2500
2A001	Tetraspan 10	44	55	165	66	59	28	20	21	12	30.1	32.7	33.6	89	78	74	312	221	242	197	242	212	201	212		133					35.8	37.7	4250	3192	2900	300	480	0	0	630	525	4000
2A003	Stero ISO	63	59	51	61	53	70	54	20	5	37.9	30.8	36.1				536	434	146	202	280	184	297	333	109	163					36.5	37.8	2500	2469	250	0	0	0	0	479	345	2500
2A005	Tetraspan 6	25	108	53	66	43	67	18	5	15	40.7	48.6	36.9	91	62	82	279	169	89	55	172	127	68	214	59	33					36.2	36.5	2500	1671	200	0	0	0	0	445	315	2500
2A006	Stero ISO	53	39	47	68	42	67	20	13	16	33.3	65.9	38.6	91	87	73	342	657	165	123	279	185	142	179	236	303					36.6	37.6	6500	2336	700	0	0	0	0	475	390	3500
2A007	Tetraspan 10	64	152	55	84	35	50	65	47	74	35.2	31	33.5	84	76	80	1240	715	420	340	420	196	203	548	600	356					36.2	37.8	2000	3210		600	0	0	0	585	478	2000
2A008	Stero ISO	51	57	57	72	66	70	21	18	23	35.9	31.7	37.7	74	79	74	292	372	135	241	260	91	223	216	132	313					36.1	38	1250	2610	400	0	0	0	0	459	325	1250
2B001	Tetraspan 6	47	67	54	65	54	67	12		21	38.9	34.6	39.7	75	59	69	246	179	131	127	10	108	134	13	116	110						38	1750	2210	500	0	0	0	0	515	405	1750
2B002	Tetraspan 10	46	83	69	68	60	69	16	5	16	32	33.5		96	76		329	217	191	172	326	202	200	222	193	237					36.3	36.6	1500	1190	250	0	0	0	0	410	265	1500
2B003	Stero ISO	50	36		61	72		24	24		36	30.7	48.4	100	107	89	460	397	332	393	420	201	225	225	386	482						37.3	5000	2543	400	0	0	0	0	529	405	3500
